# Supplementary material for: Multi Texture Analysis of Colorectal Cancer Continuum Using Multispectral Imagery
Source: PLoS One. 2016 Feb 22;11(2):e0149893. doi: 10.1371/journal.pone.0149893 (PMC4764026; doi:10.1371/journal.pone.0149893)
Supplement: S1 Zip — BH: Begin Hyperplasia; IN: Intraepithelial Neoplasia; Ca: Carcinoma. (ZIP) [file pone.0149893.s001.zip]

Archive with 4 entries (3 files):
- plosone data/
- plosone data/BH.mat
- plosone data/Ca.mat
- plosone data/IN.mat
